# Supplementary material for: Synthesis and Characterization of Curcumin-Loaded Nanoparticles of Poly(Glycerol Sebacate): A Novel Highly Stable Anticancer System
Source: Molecules. 2022 Oct 18;27(20):6997. doi: 10.3390/molecules27206997 (PMC9606863; doi:10.3390/molecules27206997)
Supplement: Supplementary file 1 [file molecules-27-06997-s001.zip]

Archive with 1 entries (1 files):
- molecules-1938533-supplementary.pdf
